# Supplementary material for: Bruxism Frequency and Low-Intensity Occlusal Tactile Detection in Healthy Adults
Source: J Clin Med. 2026 May 1;15(9):3469. doi: 10.3390/jcm15093469 (PMC13164016; doi:10.3390/jcm15093469)
Supplement: Supplementary file 1 [file jcm-15-03469-s001.zip]

Archive with 1 entries (1 files):
- jcm-4247725-supplementary.pdf
